# Supplementary material for: Chromatin remodeller Chd7 is developmentally regulated in the neural crest by tissue-specific transcription factors
Source: PLoS Biol. 2024 Oct 17;22(10):e3002786. doi: 10.1371/journal.pbio.3002786 (PMC11521297; doi:10.1371/journal.pbio.3002786)
Supplement: S1 File — (XLSX) [file pbio.3002786.s001.xlsx]

## Sheet: Sheet1
Chick (galGal5)		Human (Hg38)
Enhancer name	Coordinates	Enhancer name	Coordinates
A	chr2:113,260,943-113,261,819	A5	chr8:60,752,198-60,752,600
B1	chr2:113,313,664-113,314,363	B	chr8:60,792,697-60,793,206
B2	chr2:113,314,383-113,315,040	C	chr8:60,807,799-60,808,101
C	chr2:113,352,988-113,353,374	D	chr8:60,872,000-60,872,668
D	chr2:113,369,318-113,371,066	F	chr8:60,921,299-60,923,300
F	chr2:113,391,950-113,394,900	O	chr8:60,908,799-60,909,103
H	chr2:113,430,777-113,432,100	S	chr8:61,139,058-61,139,350
I	chr2:113,432,585-113,433,532	X2	chr8:60,944,198-60,945,300
J	chr2:113,443,968-113,444,490	X6	chr8:61,056,876-61,057,217
O	chr2:113,386,034-113,387,993	X7	chr8:61,077,601-61,078,202
P	chr2:113,397,554-113,399,430
Q	chr2:113,404,183-113,406,014
R	chr2:113,475,829-113,477,928
S	chr2:113,518,954-113,520,222
T	chr2:113,532,122-113,533,297
