# Supplementary material for: Chromatin remodeller Chd7 is developmentally regulated in the neural crest by tissue-specific transcription factors
Source: PLoS Biol. 2024 Oct 17;22(10):e3002786. doi: 10.1371/journal.pbio.3002786 (PMC11521297; doi:10.1371/journal.pbio.3002786)
Supplement: S2 File — (XLSX) [file pbio.3002786.s002.xlsx]

## Sheet: human_chd7_enhancers_Nov2023_ph
Chromosome	Start	End	Enhancer	Peak_width	PhastConsScore_100-Vertebrates	Lift_Over_chicken	Chicken_start	Chicken_end
chr8	60792697	60793206	Chd7_enh_b_new_Hg38	509	0.911224	chr2	112951337	112952004
chr8	60807799	60808101	Chd7_enh_c8_Hg38	302	0.726444	chr2	112962643	112962940
chr8	60961998	60962203	Chd7_enh_q2_Hg38	205	0.618932	chr2	113042769	113042909
chr8	60961392	60961607	Chd7_enh_q1_Hg38	215	0.587572	chr2	113042218	113042452
chr8	60944198	60944601	Chd7_enh_x2.2_new_Hg38	403	0.536015
chr8	61096000	61096400	Chd7_enh_r2_Hg38	400	0.457355	chr2	113112977	113113349
chr8	60921299	60922027	Chd7_enh_f1_Hg38	728	0.436951	chr2	113029134	113029548
chr8	60948278	60949021	Chd7_enh_x3i_Hg38	743	0.428361	chr2	113039702	113040189
chr8	61056876	61057217	Chd7_enh_x6.2+_Hg38	341	0.420015
chr8	60908799	60909103	Chd7_enh_o1_Hg38	304	0.366319	chr2	113022267	113022562
chr8	60944150	60945308	Chd7_enh_x2_new_Hg38	1158	0.313745
chr8	61093698	61094102	Chd7_enh_r1_Hg38	404	0.287512	chr2	113111173	113111519
chr8	60909608	60910501	Chd7_enh_o2_Hg38	893	0.278544	chr2	113023050	113024122
chr8	61053997	61054705	Chd7_enh_x6_new_Hg38	708	0.275459
chr8	61056809	61057406	Chd7_enh_x6+_Hg38	597	0.257169
chr8	60872000	60872668	Chd7_enh_d_new_Hg38	668	0.245858	chr2	113006878	113007290
chr8	61023598	61023813	Chd7_enh_ij_Hg38	215	0.211642	chr2	113070109	113070285
chr8	60944696	60945300	Chd7_enh_x2.2_new_2_Hg38	604	0.196965
chr8	61077601	61078202	Chd7_enh_x7_new_Hg38	601	0.187755
chr8	60922401	60923300	Chd7_enh_f2_Hg38	899	0.168224	chr2	113030861	113031033
chr8	61139058	61139350	Chd7_enh_s_new_Hg38	292	0.14836
chr8	60740196	60740766	Chd7_enh_a4_Hg38	570	0.145579
chr8	60694452	60695102	Chd7_enh_a1_new_Hg38	650	0.134458
chr8	60875697	60876305	Chd7_enh_d1_Hg38	608	0.117822
chr8	60949663	60950193	Chd7_enh_x3ii_Hg38	530	0.0890491
chr8	60752198	60752600	Chd7_enh_a5_Hg38	402	0.0820299	chr2	112922295	112922533
chr8	60713830	60714797	Chd7_enh_a3_HG38	967	0.00225026
